# Supplementary material for: Paediatric COVID-19 Outcomes: Haematology Parameters, Mortality Rates, and Hospitalization Duration
Source: Children (Basel). 2023 Sep 28;10(10):1615. doi: 10.3390/children10101615 (PMC10605890; doi:10.3390/children10101615)
Supplement: Supplementary file 1 [file children-10-01615-s001.zip]

Archive with 1 entries (1 files):
- children-2595901-supplementary.pdf
